# Supplementary material for: Interactions Between Rumen Microbes, VFAs, and Host Genes Regulate Nutrient Absorption and Epithelial Barrier Function During Cold Season Nutritional Stress in Tibetan Sheep
Source: Front Microbiol. 2020 Nov 5;11:593062. doi: 10.3389/fmicb.2020.593062 (PMC7674685; doi:10.3389/fmicb.2020.593062)
Supplement: Supplementary Data Sheet 1 — Differential species analysis; ANOVA analysis of variance. [file Data_Sheet_1.xlsx]

## Sheet: Differential species analysis
			Phylum level differential species
phylum	Mean(W)	Variance(W)	Std.err(W)	Mean(C)	Variance(C)	Std.err(C)	P value	Q value
Actinobacteria	0.0138	9.5e-06	0.00138	0.00111	1.73e-07	0.000186	0	0
Planctomycetes	0	0	0	0.000245	7.62e-09	3.9e-05	0.000556	0.00472		W:Warm season
Firmicutes	0.408	0.000564	0.0106	0.295	0.00108	0.0147	0.00111	0.0063		C:Cold season
Bacteroidetes	0.526	0.00142	0.0168	0.621	0.000754	0.0123	0.00361	0.0153
Fusobacteria	0.000449	6.26e-08	0.000112	1.38e-05	9.58e-10	1.38e-05	0.00539	0.0183
Cyanobacteria	0.0012	2.93e-07	0.000242	0.00425	4.21e-06	0.000918	0.0113	0.0295
Elusimicrobia	0	0	0	0.000301	4.87e-08	9.87e-05	0.0134	0.0295
Patescibacteria	0.0106	4.31e-05	0.00294	0.022	2.83e-05	0.00238	0.0162	0.0295
Spirochaetes	0.00824	1.5e-05	0.00173	0.00287	1.11e-06	0.000472	0.0168	0.0295
Tenericutes	0.00177	8.13e-07	0.000403	0.00398	1.93e-06	0.000621	0.0173	0.0295
Kiritimatiellaeota	0.00545	1.9e-06	0.000616	0.0128	6.56e-05	0.00362	0.0627	0.0969
Proteobacteria	0.0129	2.13e-05	0.00206	0.017	1.76e-05	0.00188	0.166	0.235
Verrucomicrobia	5.29e-05	7.39e-09	3.85e-05	0.00056	7.11e-07	0.000377	0.197	0.258
Chloroflexi	0.000108	1.39e-08	5.27e-05	0.000189	3.77e-08	8.68e-05	0.436	0.529
Synergistetes	0.00972	0.00035	0.00837	0.0173	0.000277	0.00744	0.505	0.573
WPS-2	0.00067	3.02e-07	0.000246	0.000442	3.91e-07	0.00028	0.55	0.584
Fibrobacteres	0.000691	1.05e-07	0.000145	0.000747	5.78e-07	0.00034	0.827	0.827
		Genus level differential species
genus	Mean(W)	Variance(W)	Std.err(W)	Mean(C)	Variance(C)	Std.err(C)	P value	Q value
Moryella	0.00532	2.29e-07	0.000214	0.000306	2.5e-07	0.000224	0	0
uncultured_bacterium_f_Dysgonomonadaceae	0	0	0	0.000395	4.28e-09	2.93e-05	4.32e-05	0.00348
[Eubacterium]_ruminantium_group	0.00985	1.75e-06	0.000591	0.00334	4.37e-07	0.000296	8.64e-05	0.00464
Olsenella	0.0116	6.69e-06	0.00116	0.000323	1.15e-07	0.000151	0.00013	0.00522
Family_XIII_UCG-001	0.0017	1.48e-07	0.000172	0.000191	5.5e-09	3.32e-05	0.000173	0.00557
Lachnospiraceae_NK3A20_group	0.00842	3.63e-06	0.000852	0.00158	2.3e-08	6.79e-05	0.000216	0.0058
Succiniclasticum	0.0424	9.05e-05	0.00425	0.0083	7.58e-06	0.00123	0.000259	0.00596
uncultured_bacterium_f_Peptococcaceae	0	0	0	0.00101	1.08e-07	0.000147	0.000346	0.00696
[Eubacterium]_nodatum_group	0.00147	1.83e-07	0.000191	0.000145	8.55e-09	4.14e-05	0.000389	0.00696
Blautia	0.00118	1.29e-07	0.000161	0.000142	5.44e-11	3.3e-06	0.000432	0.00696
Coprococcus_1	0.000259	8.33e-09	4.08e-05	0	0	0	0.000475	0.00696
uncultured_bacterium_c_vadinHA49	0	0	0	0.000245	7.62e-09	3.9e-05	0.000519	0.00696
Rikenellaceae_RC9_gut_group	0.0966	0.000903	0.0134	0.249	0.00212	0.0206	0.000562	0.00696
Methylobacterium	6.7e-06	2.24e-10	6.7e-06	0.000499	3.44e-08	8.29e-05	0.000605	0.00696
Acetitomaculum	0.00194	4.42e-07	0.000297	0.000214	2.25e-08	6.71e-05	0.000685	0.00729
Candidatus_Saccharimonas	0.00285	1.52e-06	0.000552	0.00984	6.28e-06	0.00112	0.000728	0.00729
Bilophila	0.000284	1.14e-08	4.78e-05	1.38e-05	3.58e-10	8.46e-06	0.000772	0.00729
uncultured_bacterium_f_Muribaculaceae	0.0753	0.000848	0.013	0.00291	2.25e-06	0.000671	0.000815	0.00729
Ruminococcaceae_NK4A214_group	0.0559	9.42e-05	0.00434	0.0245	8.04e-05	0.00401	0.000889	0.00753
Butyrivibrio_2	0.0479	0.000319	0.00799	0.00585	4.86e-06	0.000986	0.000975	0.00785
Sediminispirochaeta	0	0	0	0.000382	3.29e-08	8.11e-05	0.0011	0.00834
Sphingomonas	1.32e-05	3.27e-10	8.08e-06	0.000606	8.11e-08	0.000127	0.00115	0.00834
Tyzzerella_3	9.74e-05	7.8e-09	3.95e-05	0.000972	1.78e-07	0.000189	0.00119	0.00834
[Eubacterium]_coprostanoligenes_group	0.00576	7.69e-07	0.000392	0.0166	3.08e-05	0.00248	0.00155	0.00994
Ruminococcaceae_UCG-007	0.00019	4.35e-08	9.33e-05	0.00105	1.57e-07	0.000177	0.00159	0.00994
Solobacterium	0.000305	7.26e-09	3.81e-05	0.000115	2.72e-09	2.33e-05	0.00164	0.00994
[Eubacterium]_ventriosum_group	1.33e-05	3.32e-10	8.15e-06	0.000232	1.3e-08	5.11e-05	0.00172	0.00994
Papillibacter	0.00155	3.9e-07	0.000279	0.00374	9.76e-07	0.000442	0.00177	0.00994
uncultured_bacterium_o_Gastranaerophilales	0.000335	2.71e-08	7.36e-05	0.00416	4.16e-06	0.000912	0.00181	0.00994
Roseburia	0.000419	9.82e-08	0.00014	0.00182	4.67e-07	0.000306	0.00185	0.00994
uncultured_bacterium_f_Clostridiales_vadinBB60_group	6.89e-06	2.37e-10	6.89e-06	0.00227	1.56e-06	0.000559	0.00198	0.0101
Rubus_hybrid_cultivar	0.000869	1.82e-07	0.000191	9.01e-05	3.88e-09	2.79e-05	0.00202	0.0101
uncultured_bacterium_f_Bacteroidales_UCG-001	0.000561	1.47e-07	0.000172	0.00608	9.42e-06	0.00137	0.0021	0.0101
Ruminococcus_2	0.000673	3.71e-08	8.61e-05	0.00636	1.01e-05	0.00142	0.00214	0.0101
[Ruminococcus]_gauvreauii_group	0.00812	1.36e-05	0.00165	0.00151	4.84e-07	0.000311	0.00226	0.0104
[Eubacterium]_cellulosolvens_group	0.000917	2.58e-07	0.000227	2.78e-05	1.94e-09	1.97e-05	0.00243	0.0108
Fusobacterium	0.000449	6.26e-08	0.000112	1.38e-05	9.58e-10	1.38e-05	0.00256	0.0111
Atopobium	0.00044	5.09e-08	0.000101	4.64e-05	1.26e-09	1.59e-05	0.0027	0.0113
Ruminococcaceae_V9D2013_group	0.000332	5.25e-08	0.000102	0.0011	1.54e-07	0.000175	0.0028	0.0113
Ruminiclostridium_9	0.00209	1.39e-06	0.000527	8.57e-05	1.1e-08	4.7e-05	0.00285	0.0113
FD2005	0.00376	4.92e-06	0.000992	5.83e-06	1.7e-10	5.83e-06	0.00289	0.0113
Prevotellaceae_NK3B31_group	0.00822	2.14e-05	0.00207	0.000523	1.95e-08	6.24e-05	0.00304	0.0117
Desulfovibrio	0.00178	2.69e-07	0.000232	0.00586	5.87e-06	0.00108	0.00323	0.0119
uncultured_bacterium_f_Ruminococcaceae	0.00139	9.39e-08	0.000137	0.0027	5.37e-07	0.000328	0.00328	0.0119
Pseudobutyrivibrio	0.0198	8.51e-05	0.00413	0.00458	1.15e-06	0.00048	0.00332	0.0119
Treponema_2	0.00824	1.5e-05	0.00173	0.00175	7.21e-07	0.00038	0.00342	0.012
uncultured_bacterium_f_Eggerthellaceae	0.000276	2.9e-08	7.62e-05	0	0	0	0.00351	0.012
Selenomonas_1	0.0145	6.91e-05	0.00372	0.00115	2.25e-07	0.000212	0.00372	0.0125
Schwartzia	0.000351	4.46e-08	9.44e-05	1.36e-05	3.48e-10	8.34e-06	0.00392	0.0129
Shuttleworthia	0.0042	6.94e-06	0.00118	4.08e-05	8.29e-10	1.29e-05	0.00415	0.0134
Lachnospiraceae_XPB1014_group	0.00429	1.73e-06	0.000588	0.00853	6.47e-06	0.00114	0.00559	0.0177
Pseudobacteroides	0	0	0	0.000736	2.61e-07	0.000228	0.00655	0.02
Lachnoclostridium_1	0.000924	3.7e-07	0.000272	4.69e-05	8.47e-10	1.3e-05	0.00659	0.02
uncultured_bacterium_f_Bacteroidales_RF16_group	0.000925	2.82e-07	0.000238	0.00577	1.19e-05	0.00154	0.008	0.0239
Elusimicrobium	0	0	0	0.000301	4.87e-08	9.87e-05	0.00828	0.0242
[Eubacterium]_brachy_group	0.000333	6.27e-08	0.000112	0	0	0	0.00949	0.0273
DNF00809	0.000407	5.24e-08	0.000102	0.000111	3.78e-09	2.75e-05	0.0139	0.0393
Lachnospiraceae_UCG-006	0.0016	9.47e-08	0.000138	0.00111	7e-08	0.000118	0.016	0.0443
Howardella	0.000409	2.9e-08	7.61e-05	0.000659	1.42e-08	5.32e-05	0.0166	0.0444
Mogibacterium	0.000737	8.26e-08	0.000129	0.000302	4.91e-08	9.91e-05	0.0167	0.0444
Mycobacterium	0.000451	7.59e-08	0.000123	0.000106	6.76e-09	3.68e-05	0.0168	0.0444
uncultured_bacterium_o_Mollicutes_RF39	0.00172	7.41e-07	0.000385	0.00351	1.58e-06	0.000563	0.0184	0.0478
Methylosinus	0.000355	5.56e-08	0.000105	6.43e-05	5.89e-09	3.43e-05	0.019	0.0487
Defluviitaleaceae_UCG-011	0.000181	5.5e-09	3.32e-05	0.000563	1.01e-07	0.000142	0.0195	0.049
uncultured_bacterium_o_Rhodospirillales	0.000157	1.91e-08	6.17e-05	0.00268	4.67e-06	0.000966	0.0199	0.0492
Paludibacter	6.61e-06	2.18e-10	6.61e-06	0.00029	5.94e-08	0.000109	0.0204	0.0498
Anaeroplasma	5.33e-05	2.5e-09	2.24e-05	0.000471	1.31e-07	0.000162	0.0217	0.0522
Aeromonas	0.000316	3.44e-08	8.3e-05	8.41e-05	7.33e-09	3.83e-05	0.0226	0.0535
Ideonella	0.000336	3.16e-08	7.95e-05	0.0001	1.24e-08	4.98e-05	0.0238	0.0555
Allorhizobium-Neorhizobium-Pararhizobium-Rhizobium	4.23e-05	2.21e-09	2.1e-05	0.000248	3.19e-08	7.99e-05	0.0245	0.0558
Ruminococcaceae_UCG-004	0.00104	5.09e-07	0.000319	0.000227	2.56e-08	7.16e-05	0.0246	0.0558
Sediminibacterium	0.000806	3.28e-07	0.000256	0.000149	2.62e-08	7.24e-05	0.026	0.0582
Pajaroellobacter	0.00178	1.15e-06	0.00048	0.000468	2.59e-07	0.000228	0.0265	0.0586
uncultured_bacterium_f_Marinilabiliaceae	0	0	0	0.000531	2.36e-07	0.000217	0.0273	0.0595
Succinivibrio	2.67e-05	7.66e-10	1.24e-05	0.000515	2.02e-07	0.000201	0.0281	0.0604
Enterobacter	0.00168	1.19e-06	0.000489	0.000439	1.3e-07	0.000161	0.0286	0.0605
uncultured_bacterium_f_env.OPS_17	0.00129	6.92e-07	0.000372	0.000321	1.26e-07	0.000159	0.0291	0.0609
Cloacibacterium	0.000693	2.14e-07	0.000207	0.000178	2.8e-08	7.48e-05	0.0325	0.0669
Zoogloea	0.00036	7.25e-08	0.00012	6.57e-05	6.71e-09	3.66e-05	0.0328	0.0669
Prevotellaceae_UCG-001	0.0114	7.91e-05	0.00398	0.0342	0.000398	0.00893	0.0333	0.067
uncultured_bacterium_f_Bacteroidales_BS11_gut_group	0.00203	7.92e-06	0.00126	0.0143	0.000133	0.00516	0.0352	0.07
uncultured_bacterium_o_Bacteroidales	0.000175	2.34e-08	6.84e-05	0.00963	8.43e-05	0.00411	0.0356	0.07
uncultured_bacterium_f_Paracaedibacteraceae	0.000324	8.02e-08	0.000127	2.97e-05	2.47e-09	2.22e-05	0.0367	0.0712
Enterorhabdus	0.000409	1.04e-07	0.000144	7.99e-05	1.93e-09	1.97e-05	0.0388	0.0743
Oribacterium	0.00424	8.68e-06	0.00132	0.00119	4.71e-07	0.000307	0.0393	0.0744
uncultured_bacterium_f_Lachnospiraceae	0.00587	2.98e-06	0.000772	0.00932	8.78e-06	0.00133	0.0398	0.0744
Prevotellaceae_UCG-003	0.00495	4.8e-06	0.00098	0.0195	0.000206	0.00642	0.0411	0.0761
U29-B03	0.000748	4.2e-07	0.00029	0.000103	8.9e-09	4.22e-05	0.0434	0.0794
Ruminiclostridium_6	0.000472	2.12e-07	0.000206	0.00111	2.15e-07	0.000207	0.0441	0.0798
uncultured_bacterium_f_Veillonellaceae	0.00208	3.47e-06	0.000833	0.000246	5.67e-08	0.000106	0.0447	0.08
Acinetobacter	0.000538	1.5e-07	0.000173	0.000141	1.67e-08	5.78e-05	0.0454	0.0802
Mailhella	0.000617	6.73e-08	0.000116	0.000304	3.81e-08	8.73e-05	0.0473	0.0822
Sphaerochaeta	0	0	0	0.000747	6.08e-07	0.000349	0.0481	0.0822
Anaerovorax	0.0046	3.45e-07	0.000263	0.00342	1.19e-06	0.000487	0.0485	0.0822
Novosphingobium	0.000415	9.3e-08	0.000136	0.000107	1.06e-08	4.61e-05	0.0485	0.0822
Curtobacterium	0.000176	2.85e-08	7.55e-05	0.00044	4.92e-08	9.92e-05	0.0507	0.0835
Prevotellaceae_YAB2003_group	0.00105	1.14e-06	0.000477	4.28e-05	9.54e-10	1.38e-05	0.0509	0.0835
Mannheimia	0.000672	4.95e-07	0.000315	1.84e-05	7.11e-10	1.19e-05	0.0549	0.0893
Bosea	0.000287	5.5e-08	0.000105	6.32e-05	3.81e-09	2.76e-05	0.0558	0.0898
uncultured_bacterium_o_WCHB1-41	0.00541	1.92e-06	0.00062	0.0124	5.82e-05	0.00341	0.0593	0.0946
Family_XIII_AD3011_group	5.41e-05	3.77e-09	2.75e-05	0.000288	6.33e-08	0.000112	0.061	0.0962
Ruminococcaceae_UCG-010	0.00597	3.64e-06	0.000853	0.00893	7.28e-06	0.00121	0.062	0.097
Ruminococcaceae_UCG-013	0.00229	2.78e-06	0.000746	0.00507	7.14e-06	0.00119	0.065	0.101
bacterium_P201	0	0	0	0.000785	8.1e-07	0.000402	0.069	0.106
Lachnospira	0.00278	1.05e-05	0.00145	0	0	0	0.0723	0.11
Anaerobiospirillum	6.59e-06	2.17e-10	6.59e-06	0.00279	1.05e-05	0.00145	0.0729	0.11
[Ruminococcus]_torques_group	8.01e-05	2.5e-09	2.24e-05	0.000171	8.91e-09	4.22e-05	0.0764	0.114
Moraxella	0.00119	1.91e-06	0.000618	3.22e-05	4.33e-10	9.31e-06	0.0788	0.116
Christensenellaceae_R-7_group	0.0289	7.58e-05	0.00389	0.0607	0.00137	0.0166	0.0812	0.119
Lachnospiraceae_FCS020_group	0.00143	6.37e-07	0.000357	0.00217	1.71e-07	0.000185	0.0865	0.125
Prevotella_1	0.261	0.0053	0.0326	0.188	0.00297	0.0244	0.0932	0.134
Lachnoclostridium_10	0.000108	1.26e-08	5.02e-05	0.000228	1.01e-08	4.5e-05	0.0944	0.135
Syntrophococcus	8.01e-05	4.19e-09	2.9e-05	0.000192	1.6e-08	5.65e-05	0.098	0.138
[Eubacterium]_hallii_group	0.000611	1.42e-07	0.000169	0.000286	2.87e-08	7.58e-05	0.0987	0.138
uncultured_bacterium_f_0319-6G20	0	0	0	0.000247	9.98e-08	0.000141	0.101	0.141
Ruminococcaceae_UCG-001	0.000275	4.45e-08	9.43e-05	0.000742	3.22e-07	0.000254	0.106	0.146
Alysiella	0.000503	3.96e-07	0.000281	2.33e-05	2.72e-09	2.33e-05	0.111	0.152
Ruminiclostridium	0.000246	1.12e-07	0.00015	0.000605	1.22e-07	0.000156	0.122	0.165
uncultured_bacterium_f_Prevotellaceae	0.000186	2.45e-08	7.01e-05	0.00473	3.8e-05	0.00276	0.124	0.166
Lachnospiraceae_AC2044_group	0.0114	2.36e-05	0.00217	0.00772	4.52e-06	0.000951	0.143	0.188
uncultured_bacterium_o_Bradymonadales	0.00042	7.91e-07	0.000398	0.00133	8.99e-07	0.000424	0.143	0.188
Lactobacillus	6.89e-06	2.37e-10	6.89e-06	0.00025	1.2e-07	0.000155	0.144	0.188
Prevotella_9	1.1e-05	6.06e-10	1.1e-05	0.000321	2.07e-07	0.000203	0.157	0.204
Eubacterium_uniforme	1.99e-05	3.3e-10	8.12e-06	0.000285	1.53e-07	0.000175	0.162	0.209
Saccharofermentans	0.0054	1.18e-06	0.000485	0.00729	6.72e-06	0.00116	0.164	0.209
Quinella	0.0127	0.000211	0.0065	0.00347	3.25e-06	0.000806	0.186	0.236
Flavobacterium	0.000575	5.27e-07	0.000325	0.000117	1.99e-08	6.31e-05	0.197	0.248
uncultured_bacterium_o_LD1-PB3	5.29e-05	7.39e-09	3.85e-05	0.00056	7.11e-07	0.000377	0.215	0.268
uncultured_bacterium_o_Absconditabacteriales_SR1	0.00778	3.79e-05	0.00275	0.0121	1.64e-05	0.00181	0.22	0.273
Brevundimonas	0.000308	1.69e-07	0.000184	6.57e-05	4.26e-09	2.92e-05	0.227	0.279
uncultured_bacterium_f_P3OB-42	0.000285	9.92e-08	0.000141	9.72e-05	1.06e-08	4.61e-05	0.24	0.293
uncultured_bacterium_f_p-251-o5	0.00641	2.66e-05	0.00231	0.00362	9.17e-07	0.000428	0.271	0.328
Veillonellaceae_UCG-001	0.00164	8.03e-07	0.000401	0.00112	1.86e-07	0.000193	0.28	0.337
Lachnospiraceae_ND3007_group	0.00176	1.73e-06	0.000587	0.00263	1.07e-06	0.000462	0.287	0.342
uncultured_bacterium_c_Burkholderiales_bacterium_Beta_02	0.000329	2.49e-07	0.000223	9.12e-05	3.3e-09	2.57e-05	0.332	0.393
Anaerovibrio	0.000316	7.08e-08	0.000119	0.000195	9.91e-09	4.45e-05	0.387	0.455
[Eubacterium]_xylanophilum_group	8.7e-05	8.17e-09	4.04e-05	0.000155	1.84e-08	6.07e-05	0.403	0.47
Ruminococcaceae_UCG-005	0.00951	6.64e-06	0.00115	0.015	0.000179	0.00599	0.418	0.484
Lachnospiraceae_NK4A136_group	0.004	2.75e-06	0.000742	0.005	3.93e-06	0.000887	0.439	0.505
Ruminococcaceae_UCG-014	0.0136	1.9e-05	0.00195	0.0157	1.38e-05	0.00166	0.445	0.507
Lachnospiraceae_UCG-002	0.000458	1.89e-08	6.15e-05	0.000583	8.91e-08	0.000133	0.447	0.507
Coprococcus_2	0.000731	1.54e-07	0.000175	0.000578	1.41e-08	5.31e-05	0.457	0.514
Flexilinea	0.000108	1.39e-08	5.27e-05	0.000189	3.77e-08	8.68e-05	0.481	0.537
uncultured_bacterium_f_F082	0.0497	0.00034	0.00825	0.0596	0.000441	0.00939	0.484	0.537
Fretibacterium	0.00972	0.00035	0.00837	0.0173	0.000277	0.00744	0.552	0.609
Bibersteinia	0.000233	6.94e-08	0.000118	0.000156	2.8e-08	7.48e-05	0.632	0.692
Erysipelotrichaceae_UCG-009	0.000719	1.02e-07	0.000143	0.000583	3.39e-07	0.00026	0.688	0.748
uncultured_bacterium_f_Erysipelotrichaceae	0.000509	7.57e-08	0.000123	0.000613	2.45e-07	0.000221	0.719	0.776
Pseudoramibacter	0.000499	3.53e-08	8.41e-05	0.000408	2.15e-07	0.000207	0.723	0.776
Prevotellaceae_UCG-004	0.000922	1.5e-06	0.000547	0.0012	9.96e-07	0.000446	0.73	0.778
Ruminococcaceae_UCG-002	0.0066	4.67e-06	0.000966	0.00771	5.26e-05	0.00324	0.775	0.821
Lachnospiraceae_UCG-008	0.00135	4.85e-08	9.85e-05	0.00144	3.78e-07	0.000275	0.787	0.829
Erysipelotrichaceae_UCG-004	0.00301	2.36e-05	0.00217	0.00375	1.32e-05	0.00162	0.809	0.843
Selenomonas_3	0.00118	6.44e-06	0.00114	0.0015	5.48e-07	0.000331	0.811	0.843
probable_genus_10	0.00228	3.77e-06	0.000868	0.0021	1.92e-07	0.000196	0.856	0.883
Fibrobacter	0.000691	1.05e-07	0.000145	0.000747	5.78e-07	0.00034	0.892	0.915
Ruminiclostridium_1	0.000511	4.47e-08	9.46e-05	0.000528	1.23e-07	0.000157	0.929	0.947
Oscillospira	0.000412	4.19e-07	0.00029	0.000385	3.2e-07	0.000253	0.945	0.957
Ruminococcus_1	0.019	2e-05	0.002	0.0191	3.71e-05	0.00272	0.963	0.969
uncultured_bacterium_p_WPS-2	0.000341	1.83e-07	0.000191	0.000351	3.58e-07	0.000268	0.972	0.972

## Sheet: ANOVA analysis of variance
									Phylum
Phylum	A(Mean)	A(Sd)	B(Mean)	B(Sd)	multiGroup(p)	multiGroup(p-corrected)	A::B(p)
Actinobacteria	0.013756	0.003081	0.001107	0.000416	1.7e-05	0.000291	< 0.001
Bacteroidetes	0.526239	0.037637	0.621236	0.027465	0.001852	0.007872	< 0.01
Chloroflexi	0.000108	0.000118	0.000189	0.000194	0.448973	0.545182
Cyanobacteria	0.001204	0.000541	0.004254	0.002052	0.012356	0.035008	< 0.02
Elusimicrobia	0	0	0.000301	0.000221	0.015738	0.038221	< 0.02
Fibrobacteres	0.000691	0.000324	0.000747	0.00076	0.884358	0.884358
Firmicutes	0.40808	0.023738	0.294935	0.032865	0.000248	0.001407	< 0.001
Fusobacteria	0.000449	0.00025	1.4e-05	3.1e-05	0.004842	0.016464	< 0.01
Kiritimatiellaeota	0.005448	0.001377	0.012776	0.008101	0.081229	0.125535
Patescibacteria	0.010628	0.006567	0.02198	0.005316	0.016952	0.036024	< 0.02
Planctomycetes	0	0	0.000245	8.7e-05	0.000237	0.002012	< 0.001
Proteobacteria	0.012938	0.004613	0.017047	0.004199	0.179027	0.253622
Spirochaetes	0.008245	0.003873	0.002874	0.001056	0.017287	0.032652	< 0.02
Synergistetes	0.009719	0.018721	0.017308	0.016641	0.517216	0.586178
Tenericutes	0.001772	0.000902	0.003985	0.001388	0.017372	0.029533	< 0.02
Verrucomicrobia	5.3e-05	8.6e-05	0.00056	0.000843	0.217702	0.284687
WPS-2	0.00067	0.00055	0.000442	0.000625	0.557694	0.59255
Genus	A(Mean)	A(Sd)	B(Mean)	B(Sd)	multiGroup(p)	multiGroup(p-corrected)	A::B(p)
Acetitomaculum	0.001938	0.000665	0.000214	0.00015	0.000478	0.005126	< 0.001		Genus
Acinetobacter	0.000538	0.000387	0.000141	0.000129	0.061458	0.108733
Aeromonas	0.000316	0.000186	8.4e-05	8.6e-05	0.03474	0.082252
Allorhizobium-Neorhizobium-Pararhizobium-Rhizobium	4.2e-05	4.7e-05	0.000248	0.000179	0.037261	0.085701
Alysiella	0.000503	0.000629	2.3e-05	5.2e-05	0.1276	0.174098
Anaerobiospirillum	7e-06	1.5e-05	0.002789	0.003243	0.091295	0.137369
Anaeroplasma	5.3e-05	5e-05	0.000471	0.000362	0.033846	0.081331
Anaerovibrio	0.000316	0.000266	0.000195	0.0001	0.366693	0.430931
Anaerovorax	0.004602	0.000587	0.003417	0.00109	0.064737	0.11088
Atopobium	0.00044	0.000226	4.6e-05	3.6e-05	0.004872	0.020642	< 0.01
Bibersteinia	0.000233	0.000263	0.000156	0.000167	0.596924	0.653773
Bilophila	0.000284	0.000107	1.4e-05	1.9e-05	0.000528	0.004997	< 0.001
Blautia	0.001176	0.000359	0.000142	7e-06	0.000201	0.003239	< 0.001
Bosea	0.000287	0.000234	6.3e-05	6.2e-05	0.072523	0.116762
Brevundimonas	0.000308	0.000411	6.6e-05	6.5e-05	0.22852	0.280852
Butyrivibrio_2	0.047861	0.01787	0.005854	0.002204	0.000806	0.006485	< 0.001
Candidatus_Saccharimonas	0.002845	0.001234	0.009844	0.002506	0.000509	0.005118	< 0.001
Christensenellaceae_R-7_group	0.028869	0.008705	0.060696	0.037047	0.0984	0.144022
Cloacibacterium	0.000693	0.000463	0.000178	0.000167	0.047435	0.097911
Coprococcus_1	0.000259	9.1e-05	0	0	0.000221	0.00323	< 0.001
Coprococcus_2	0.000731	0.000392	0.000578	0.000119	0.428078	0.481962
Curtobacterium	0.000176	0.000169	0.00044	0.000222	0.066545	0.110452
DNF00809	0.000407	0.000229	0.000111	6.1e-05	0.023533	0.066471
Defluviitaleaceae_UCG-011	0.000181	7.4e-05	0.000563	0.000318	0.030982	0.07794
Desulfovibrio	0.001778	0.000519	0.005858	0.002424	0.006217	0.023279	< 0.01
Elusimicrobium	0	0	0.000301	0.000221	0.015738	0.04607	< 0.02
Enterobacter	0.001683	0.001093	0.000439	0.000361	0.042024	0.089025
Enterorhabdus	0.000409	0.000322	8e-05	4.4e-05	0.053674	0.102875
Erysipelotrichaceae_UCG-004	0.003013	0.004858	0.003754	0.003632	0.791548	0.827527
Erysipelotrichaceae_UCG-009	0.000719	0.00032	0.000583	0.000582	0.659625	0.717566
Eubacterium_uniforme	2e-05	1.8e-05	0.000285	0.000391	0.168572	0.217121
FD2005	0.003759	0.002218	6e-06	1.3e-05	0.005355	0.021027	< 0.01
Family_XIII_AD3011_group	5.4e-05	6.1e-05	0.000288	0.000252	0.078469	0.123858
Family_XIII_UCG-001	0.0017	0.000384	0.000191	7.4e-05	2.5e-05	0.00082	< 0.001
Fibrobacter	0.000691	0.000324	0.000747	0.00076	0.884358	0.906889
Flavobacterium	0.000575	0.000726	0.000117	0.000141	0.203172	0.255552
Flexilinea	0.000108	0.000118	0.000189	0.000194	0.448973	0.501977
Fretibacterium	0.009719	0.018721	0.017308	0.016641	0.517216	0.570355
Fusobacterium	0.000449	0.00025	1.4e-05	3.1e-05	0.004842	0.02107	< 0.01
Howardella	0.000409	0.00017	0.000659	0.000119	0.027461	0.074936
Ideonella	0.000336	0.000178	0.0001	0.000111	0.036216	0.084503
Lachnoclostridium_1	0.000924	0.000608	4.7e-05	2.9e-05	0.012257	0.037235	< 0.02
Lachnoclostridium_10	0.000108	0.000112	0.000228	0.000101	0.111948	0.159501
Lachnospira	0.002784	0.00324	0	0	0.090963	0.138161
Lachnospiraceae_AC2044_group	0.011442	0.004853	0.007721	0.002127	0.154926	0.206142
Lachnospiraceae_FCS020_group	0.001434	0.000798	0.002173	0.000414	0.10331	0.149846
Lachnospiraceae_ND3007_group	0.001764	0.001314	0.002626	0.001033	0.282314	0.336685
Lachnospiraceae_NK3A20_group	0.008415	0.001905	0.001577	0.000152	4.4e-05	0.00117	< 0.001
Lachnospiraceae_NK4A136_group	0.004002	0.001659	0.005001	0.001983	0.412909	0.474845
Lachnospiraceae_UCG-002	0.000458	0.000138	0.000583	0.000299	0.418554	0.474558
Lachnospiraceae_UCG-006	0.0016	0.000308	0.001107	0.000265	0.026432	0.07337
Lachnospiraceae_UCG-008	0.001351	0.00022	0.001442	0.000615	0.764466	0.804438
Lachnospiraceae_XPB1014_group	0.004292	0.001315	0.008534	0.002543	0.010657	0.033644	< 0.02
Lactobacillus	7e-06	1.5e-05	0.00025	0.000347	0.15548	0.203514
Mailhella	0.000617	0.000259	0.000304	0.000195	0.063713	0.111497
Mannheimia	0.000672	0.000703	1.8e-05	2.7e-05	0.07139	0.116099
Methylobacterium	7e-06	1.5e-05	0.000499	0.000185	0.000354	0.00407	< 0.001
Methylosinus	0.000355	0.000236	6.4e-05	7.7e-05	0.030398	0.077684
Mogibacterium	0.000737	0.000287	0.000302	0.000222	0.027724	0.074394
Moraxella	0.001195	0.001382	3.2e-05	2.1e-05	0.096813	0.142999
Moryella	0.005324	0.000478	0.000306	0.0005	0	3.4e-05	< 0.001
Mycobacterium	0.000451	0.000276	0.000106	8.2e-05	0.027777	0.073314
Novosphingobium	0.000415	0.000305	0.000107	0.000103	0.06477	0.109769
Olsenella	0.011597	0.002586	0.000323	0.000339	1.1e-05	0.000439	< 0.001
Oribacterium	0.004242	0.002947	0.00119	0.000686	0.054077	0.102428
Oscillospira	0.000412	0.000648	0.000385	0.000566	0.94603	0.95793
Pajaroellobacter	0.001776	0.001073	0.000468	0.000509	0.039202	0.086459
Paludibacter	7e-06	1.5e-05	0.00029	0.000244	0.031932	0.077895
Papillibacter	0.001553	0.000625	0.003743	0.000988	0.003035	0.017449	< 0.01
Prevotella_1	0.261116	0.07279	0.188147	0.05446	0.110425	0.158736
Prevotella_9	1.1e-05	2.5e-05	0.000321	0.000455	0.165978	0.215504
Prevotellaceae_NK3B31_group	0.008223	0.004623	0.000523	0.00014	0.005849	0.022422	< 0.01
Prevotellaceae_UCG-001	0.011357	0.008896	0.034159	0.019961	0.047921	0.096442
Prevotellaceae_UCG-003	0.004947	0.00219	0.019493	0.014363	0.055539	0.102778
Prevotellaceae_UCG-004	0.000922	0.001224	0.001201	0.000998	0.703441	0.750027
Prevotellaceae_YAB2003_group	0.001055	0.001067	4.3e-05	3.1e-05	0.066776	0.109703
Pseudobacteroides	0	0	0.000736	0.000511	0.012195	0.037759	< 0.02
Pseudobutyrivibrio	0.01985	0.009225	0.004579	0.001073	0.006249	0.022359	< 0.01
Pseudoramibacter	0.000499	0.000188	0.000408	0.000464	0.696699	0.747791
Quinella	0.012743	0.014536	0.003472	0.001802	0.19468	0.2468
Rikenellaceae_RC9_gut_group	0.096635	0.030056	0.249122	0.04606	0.00026	0.003214	< 0.001
Roseburia	0.000419	0.000313	0.001821	0.000684	0.003137	0.016835	< 0.01
Rubus_hybrid_cultivar	0.000869	0.000426	9e-05	6.2e-05	0.003723	0.018731	< 0.01
Ruminiclostridium	0.000246	0.000335	0.000605	0.00035	0.135987	0.183983
Ruminiclostridium_1	0.000511	0.000211	0.000528	0.000351	0.927951	0.94557
Ruminiclostridium_6	0.000472	0.000461	0.001114	0.000464	0.059539	0.107706
Ruminiclostridium_9	0.00209	0.001178	8.6e-05	0.000105	0.005306	0.021356	< 0.01
Ruminococcaceae_NK4A214_group	0.05585	0.009708	0.024534	0.008969	0.00073	0.006185	< 0.001
Ruminococcaceae_UCG-001	0.000275	0.000211	0.000742	0.000567	0.122784	0.168959
Ruminococcaceae_UCG-002	0.006598	0.00216	0.007712	0.007256	0.750475	0.794911
Ruminococcaceae_UCG-004	0.001042	0.000714	0.000227	0.00016	0.03731	0.084605
Ruminococcaceae_UCG-005	0.00951	0.002576	0.014986	0.013383	0.395141	0.457682
Ruminococcaceae_UCG-007	0.00019	0.000209	0.00105	0.000396	0.00263	0.016936	< 0.01
Ruminococcaceae_UCG-010	0.005974	0.001907	0.008934	0.002697	0.080062	0.125145
Ruminococcaceae_UCG-013	0.002286	0.001668	0.005072	0.002672	0.083296	0.128949
Ruminococcaceae_UCG-014	0.013558	0.004359	0.015747	0.003712	0.417406	0.476613
Ruminococcaceae_V9D2013_group	0.000332	0.000229	0.001103	0.000392	0.005299	0.021875	< 0.01
Ruminococcus_1	0.018961	0.004475	0.019097	0.006089	0.968823	0.974878
Ruminococcus_2	0.000673	0.000193	0.006358	0.00318	0.004006	0.01897	< 0.01
Saccharofermentans	0.005397	0.001086	0.007293	0.002592	0.169807	0.216976
Schwartzia	0.000351	0.000211	1.4e-05	1.9e-05	0.007398	0.024307	< 0.01
Sediminibacterium	0.000806	0.000573	0.000149	0.000162	0.038745	0.086639
Sediminispirochaeta	0	0	0.000382	0.000181	0.001521	0.011662	< 0.01
Selenomonas_1	0.014533	0.008311	0.001149	0.000474	0.007032	0.023587	< 0.01
Selenomonas_3	0.001177	0.002539	0.001496	0.000741	0.79398	0.824715
Shuttleworthia	0.0042	0.002634	4.1e-05	2.9e-05	0.007723	0.024869	< 0.01
Solobacterium	0.000305	8.5e-05	0.000115	5.2e-05	0.002767	0.017136	< 0.01
Sphaerochaeta	0	0	0.000747	0.00078	0.064473	0.111614
Sphingomonas	1.3e-05	1.8e-05	0.000606	0.000285	0.001652	0.01209	< 0.01
Succiniclasticum	0.042377	0.009514	0.008304	0.002754	5.8e-05	0.00133	< 0.001
Succinivibrio	2.7e-05	2.8e-05	0.000515	0.000449	0.04157	0.089238
Syntrophococcus	8e-05	6.5e-05	0.000192	0.000126	0.115625	0.163295
Treponema_2	0.008245	0.003873	0.001745	0.000849	0.006346	0.022212	< 0.01
Tyzzerella_3	9.7e-05	8.8e-05	0.000972	0.000422	0.001913	0.013389	< 0.01
U29-B03	0.000748	0.000648	0.000103	9.4e-05	0.058804	0.107585
Unclassified	0.002585	0.000879	0.019124	0.017279	0.065039	0.109076
Veillonellaceae_UCG-001	0.001636	0.000896	0.001118	0.000431	0.277139	0.332981
Zoogloea	0.00036	0.000269	6.6e-05	8.2e-05	0.047541	0.096888
[Eubacterium]_brachy_group	0.000333	0.00025	0	0	0.017672	0.050807
[Eubacterium]_cellulosolvens_group	0.000917	0.000508	2.8e-05	4.4e-05	0.004539	0.0203	< 0.01
[Eubacterium]_coprostanoligenes_group	0.005757	0.000877	0.016576	0.005547	0.002589	0.017368	< 0.01
[Eubacterium]_hallii_group	0.000611	0.000377	0.000286	0.000169	0.116392	0.162948
[Eubacterium]_nodatum_group	0.001475	0.000428	0.000145	9.2e-05	0.000139	0.002487	< 0.001
[Eubacterium]_ruminantium_group	0.009854	0.001322	0.003337	0.000661	9e-06	0.000506	< 0.001
[Eubacterium]_ventriosum_group	1.3e-05	1.8e-05	0.000232	0.000114	0.002916	0.017388	< 0.01
[Eubacterium]_xylanophilum_group	8.7e-05	9e-05	0.000155	0.000136	0.380462	0.443872
[Ruminococcus]_gauvreauii_group	0.008124	0.00369	0.001505	0.000696	0.004289	0.01973	< 0.01
[Ruminococcus]_torques_group	8e-05	5e-05	0.000171	9.4e-05	0.094418	0.140753
bacterium_P201	0	0	0.000785	0.0009	0.087029	0.133445
probable_genus_10	0.002282	0.001941	0.002101	0.000438	0.844026	0.871079
uncultured_bacterium_c_Burkholderiales_bacterium_Beta_02	0.000329	0.000499	9.1e-05	5.7e-05	0.320435	0.379339
uncultured_bacterium_c_vadinHA49	0	0	0.000245	8.7e-05	0.000237	0.003176	< 0.001
uncultured_bacterium_f_0319-6G20	0	0	0.000247	0.000316	0.119029	0.165204
uncultured_bacterium_f_Bacteroidales_BS11_gut_group	0.002033	0.002814	0.01427	0.011528	0.050013	0.099409
uncultured_bacterium_f_Bacteroidales_RF16_group	0.000925	0.000531	0.005771	0.003453	0.014641	0.043652	< 0.02
uncultured_bacterium_f_Bacteroidales_UCG-001	0.000561	0.000384	0.006082	0.003069	0.003998	0.019507	< 0.01
uncultured_bacterium_f_Clostridiales_vadinBB60_group	7e-06	1.5e-05	0.002269	0.00125	0.003699	0.01921	< 0.01
uncultured_bacterium_f_Dysgonomonadaceae	0	0	0.000395	6.5e-05	1e-06	7e-05	< 0.001
uncultured_bacterium_f_Eggerthellaceae	0.000276	0.00017	0	0	0.006759	0.023152	< 0.01
uncultured_bacterium_f_Erysipelotrichaceae	0.000509	0.000275	0.000613	0.000495	0.693017	0.748831
uncultured_bacterium_f_F082	0.049669	0.018445	0.059558	0.021007	0.451753	0.501601
uncultured_bacterium_f_Lachnospiraceae	0.005868	0.001725	0.009321	0.002963	0.054417	0.101873
uncultured_bacterium_f_Marinilabiliaceae	0	0	0.000531	0.000486	0.040251	0.087574
uncultured_bacterium_f_Muribaculaceae	0.075342	0.029119	0.002906	0.001499	0.000538	0.00481	< 0.001
uncultured_bacterium_f_P3OB-42	0.000285	0.000315	9.7e-05	0.000103	0.239502	0.29212
uncultured_bacterium_f_Paracaedibacteraceae	0.000324	0.000283	3e-05	5e-05	0.051585	0.100062
uncultured_bacterium_f_Peptococcaceae	0	0	0.00101	0.000328	0.000126	0.002544	< 0.001
uncultured_bacterium_f_Prevotellaceae	0.000186	0.000157	0.004734	0.006163	0.137662	0.184696
uncultured_bacterium_f_Ruminococcaceae	0.001392	0.000306	0.002699	0.000733	0.00622	0.02276	< 0.01
uncultured_bacterium_f_Veillonellaceae	0.002079	0.001862	0.000246	0.000238	0.060556	0.108328
uncultured_bacterium_f_env.OPS_17	0.001295	0.000832	0.000321	0.000355	0.042629	0.089134
uncultured_bacterium_f_p-251-o5	0.006413	0.00516	0.003624	0.000958	0.268923	0.325538
uncultured_bacterium_o_Absconditabacteriales_SR1	0.007782	0.006155	0.012136	0.004055	0.223054	0.276243
uncultured_bacterium_o_Bacteroidales	0.000175	0.000153	0.009628	0.009183	0.050369	0.098895
uncultured_bacterium_o_Bradymonadales	0.00042	0.00089	0.001332	0.000948	0.155332	0.204987
uncultured_bacterium_o_Gastranaerophilales	0.000335	0.000165	0.004164	0.002039	0.003057	0.01697	< 0.01
uncultured_bacterium_o_LD1-PB3	5.3e-05	8.6e-05	0.00056	0.000843	0.217702	0.271705
uncultured_bacterium_o_Mollicutes_RF39	0.001719	0.000861	0.003514	0.001259	0.030088	0.078132
uncultured_bacterium_o_Rhodospirillales	0.000157	0.000138	0.00268	0.002161	0.031367	0.077693
uncultured_bacterium_o_WCHB1-41	0.005408	0.001387	0.012441	0.007627	0.077015	0.122767
uncultured_bacterium_p_WPS-2	0.000341	0.000428	0.000351	0.000598	0.975719	0.975719
